# Supplementary material for: A Comparison of Higher-Level Functional Capacity Between Older Adults with and Without Type 2 Diabetes Mellitus: A Cross-Sectional Study Using Propensity Score Matching
Source: Geriatrics (Basel). 2025 Aug 26;10(5):115. doi: 10.3390/geriatrics10050115 (PMC12452332; doi:10.3390/geriatrics10050115)
Supplement: Supplementary file 1 [file geriatrics-10-00115-s001.zip]

Archive with 1 entries (1 files):
- geriatrics-3726237-supplementary.pdf
